# Supplementary material for: Genotype-by-sequencing–enabled genome-wide association studies reveal genetic architecture of biomass and nitrogen modulation in tepary bean (Phaseolus acutifolius)
Source: G3 (Bethesda). 2026 May 5;16(7):jkag119. doi: 10.1093/g3journal/jkag119 (PMC13334183; doi:10.1093/g3journal/jkag119)
Supplement: jkag119_Supplementary_Data [file jkag119_supplementary_data.zip]

Archive with 11 entries (11 files):
- Supplemental_Fig_1_G3-2026-406764.pdf
- Supplemental_Fig_2_G3-2026-406764.pdf
- Supplemental_Fig_3_G3-2026-406764.pdf
- Supplemental_Fig_4_G3-2026-406764.pdf
- Supplemental_Fig_5_G3-2026-406764.pdf
- Supplemental_Material_Legends_G3-2026-406764.docx
- Supplemental_Table_1_G3-2026-406764.xlsx
- Supplemental_Table_2_G3-2026-406764.xlsx
- Supplemental_Table_3_G3-2026-406764.xlsx
- Supplemental_Table_4_G3-2026-406764.xlsx
- Supplemental_Table_5_G3-2026-406764.xlsx
