# Supplementary material for: Genotype-by-sequencing–enabled genome-wide association studies reveal genetic architecture of biomass and nitrogen modulation in tepary bean (Phaseolus acutifolius)
Source: G3 (Bethesda). 2026 May 5;16(7):jkag119. doi: 10.1093/g3journal/jkag119 (PMC13334183; doi:10.1093/g3journal/jkag119)
Supplement: jkag119_Supplementary_Data [file jkag119_supplementary_data.zip › Supplemental_Table_2_G3-2026-406764.xlsx]

## Sheet: Sheet1
Taxa	USDA_Accession	Dry Biomass	Days to Flower (DTF) (BLUEs)	Relative NUE Index
TB1	PI 196932	NA	45.85	NA
TB2	PI 197041	NA	41.85	NA
TB3	PI 200902	13.1075	40.85	98.9574
TB4	PI 201268	3.46045	30.85	60.9458
TB5	PI 239056	19.4334	34.85	147.057
TB6	PI 263590	3.77675	32.85	22.9203
TB7	PI 307780	16.7449	43.85	82.5307
TB8	PI 310801	5.83267	33.85	51.9426
TB9	PI 310802	2.98601	42.85	18.8987
TB10	PI 312122	NA	42.85	NA
TB11	PI 312197	3.14416	38.85	34.1482
TB12	PI 319438	-5.39582	46.85	1.84436
TB13	PI 319439	-9.50767	41.85	-18.3422
TB14	PI 319440	-6.50286	41.85	-6.39083
TB15	PI 319442	-8.40063	39.85	-12.1386
TB16	PI 319443	32.5596	38.85	187.236
TB17	PI 319444	5.35823	42.85	52.5858
TB18	PI 319445	14.0564	46.85	65.4752
TB19	PI 319446	-3.97249	46.85	8.63559
TB21	PI 321637	16.1123	34.85	140.54
TB22	PI 321638	28.7641	34.85	192.178
TB23	PI 406633	18.3263	38.85	119.001
TB24	PI 430219	-11.7217	42.85	-29.4478
TB25	PI 440785	21.9637	32.85	134.029
TB26	PI 440788	28.9222	34.85	180.518
TB27	PI 440790	23.0708	39.85	152.449
TB28	PI 440791	14.6889	40.85	94.7964
TB29	PI 440795	18.4845	39.85	141.174
TB30	PI 440798	18.9589	39.85	129.052
TB31	PI 440799	5.67452	40.85	46.6019
TB32	PI 440800	5.67452	39.85	60.7019
TB33	PI 440801	13.7401	39.85	88.8585
TB34	PI 440802	23.2289	39.85	147.868
TB35	PI 440803	23.5452	39.85	163.028
TB36	PI 440804	15.0052	43.85	143.573
TB37	PI 440805	15.6378	34.85	103.237
TB38	PI 440806	17.5356	39.85	143.592
TB39	PI 440813	-1.09064	34.85	5.35478
TB40	PI 458873	10.1379	45.85	28.1644
TB41	PI 462025	13.3008	42.85	40.8294
TB42	PI 462026	34.1763	34.85	106.594
TB43	PI 477032	15.1986	33.6	21.1581
TB44	PI 477033	11.403	40.6	43.6395
TB45	PI 477034	10.6123	34.6	51.0978
TB46	PI 477035	3.97009	36.6	14.6244
TB47	PI 477036	11.0867	35.6	65.8456
TB48	PI 477037	2.07231	34.6	-32.008
TB49	PI 477038	NA	40.6	NA
TB50	PI 477039	-4.2536	32.6	28.6791
TB51	PI 485595	NA	50.6	NA
TB52	PI 502216	9.50526	43.6	10.1231
TB53	PI 502217	19.4686	46.6	118.55
TB54	PI 527334	-4.09545	32.6	-5.82823
TB55	PI 549447	44.333	44.6	168.925
TB56	PI 549787	26.9367	34.6	211.47
TB57	PI 638830	-12.4421	NA	-68.2831
TB60	PI 638837	-9.12099	46.6	-60.7615
TB61	PI 638838	NA	45.6	NA
TB62	PI 638839	-22.7217		-105.085
TB63	PI 638909	-7.69766	47.6	-12.7678
TB64	PI 638910	5.11231	47.6	6.20364
TB65	PI 638923	24.5997	34.6	-77.9006
TB66	PI 638924	7.20343	36.6	-115.322
TB67	PI 638925	11.6316	34.6	-94.0945
TB68	PI 638926	8.15231	34.6	-89.2468
TB69	PI 638927	NA	32.6	NA
TB70	PI 638928	-12.2488	NA	-143.64
TB71	PI 639201	NA	44.6	NA
TB72	PI 640945	-3.86692	46.6	-152.584
TB73	PI 640949	-18.1002	45.6	-169.591
TB74	PI 640951	-14.7791	48.6	-167.102
TB75	PI 640953	-17.7839	48.6	-167.202
TB76	PI 640954	NA	47.6	NA
TB77	PI 640956	-14.4628	NA	-146.724
TB78	PI 640957	NA	44.6	NA
TB79	PI 640985	-18.7328	44.6	-166.433
TB80	PI 640988	-7.34617	41.6	-130.345
TB82	PI 642116	-18.5747	48.6	-184.364
TB83	PI 653236	-27.1146	NA	-186.359
TB84	PI 653254	27.6045	42.6	-9.57759
TB85	PI 661751	-3.70877	39.35	-117.084
TB86	PI 661752	NA	39.35	NA
TB87	PI 661753	-13.795	32.35	-89.6819
TB88	PI 661895	-20.2791	35.35	-117.674
TB89	PI 666350	44.4033	47.35	349.019
TB90	PI 666351	28.1141	33.35	287.403
TB91	PI 691871	-20.4372	47.35	-129.704
TB92	PI 692269	39.3426	34.35	437.665
TB93	PI 700879	NA	35.35	NA
TB94	W6 25026	NA	35.35	NA
TB95	W6 32480	36.0215	31.35	362.395
TB96	W6 32483	33.8074	35.35	470.418
TB97	W6 32484	17.5182	32.35	232.554
TB98	W6 32485	NA	32.35	NA
TB99	W6 37172	-18.5395	49.35	-106.72
TB100	W6 38693	31.2771	33.35	494.43
TB101	W6 38694	4.39196	44.35	184.251
TB102	W6 38695	NA	33.35	NA
TB103	W6 38696	34.44	33.35	464.705
TB104	W6 38698	-8.89246	44.35	10.2376
TB105	W6 38710	23.0534	32.35	379.966
TB106	W6 38712	-6.0458	40.35	-12.2176
TB107	W6 38731	-17.9069	NA	-115.697
TB108	W6 38732	-9.99949	NA	-79.4868
TB109	W6 38766	-22.1769	34.35	NA
TB110	W6 38767	-22.8095	35.35	-119.299
TB112	W6 38849	-22.8095	NA	-116.362
TB113	W6 38850	-22.335	35.35	-123.109
TB115	W6 38852	-13.0043	47.35	-105.731
TB116	W6 38853	-18.065	NA	-103.075
TB117	W6 38890	-14.9021	NA	-88.729
TB118	W6 61431	NA	45.35	NA
TB119	PI 197032	24.1778	45.35	127.489
TB120	PI 256424	NA	46.35	NA
TB121	PI 307805	15.0052	47.35	77.7787
TB122	PI 313488	20.2241	47.35	102.2
TB125	PI 535202	NA	34.35	NA
TB127	PI 535205	-11.3702	38.6	-49.0712
TB128	PI 535207	NA	42.6	NA
TB129	PI 535209	-5.04434	NA	-51.6579
TB130	PI 535210	-11.3702	34.6	-57.4171
TB131	PI 535213	-0.458051	31.6	-42.936
TB132	PI 535214	21.5245	34.6	90.0735
TB133	PI 535215	NA	33.6	NA
TB134	PI 535219	NA	42.6	NA
TB135	PI 535221	5.55157	48.6	-36.5969
TB136	PI 535222	-7.41655	38.6	-49.075
TB137	PI 535227	9.82156	30.6	65.3478
TB138	PI 535231	17.2545	30.6	99.3283
TB139	PI 535233	22.6315	38.6	97.1169
TB140	PI 638913	NA	32.6	NA
TB141	PI 640986	-12.2488	38.6	-147.158
TB142	PI 640987	-10.351	30.6	-156.235
TB143	PI 640989	NA	34.6	NA
TB144	PI 640990	-20.6306	46.6	-189.182
TB145	PI 640999	NA	33.6	NA
TB146	PI 653239	2.61714	48.6	-86.3403
TB147	PI 702622	-25.498	NA	-154.506
TB148	W6 20108	NA	32.6	NA
TB149	PI 440809	NA	30.6	NA
TB150	PI 440810	-0.967686	33.6	13.9334
TB151	PI 440811	-6.30952	NA	-18.4968
TB152	PI 477040	-12.7936	46.6	-67.9113
TB153	PI 535236	-13.4262	46.6	-62.1635
TB154	PI 535237	-17.8543	NA	-83.8136
TB156	PI 535239	-15.1658	33.6	-65.6119
TB157	PI 535240	-15.6402	39.6	-69.4916
TB158	PI 535241	-18.645	48.6	-83.2285
TB159	PI 535242	0.332688	NA	-20.2005
TB160	PI 535243	19.7849	NA	-13.8799
TB161	PI 535244	-4.5347	NA	11.3705
TB162	PI 535245	2.89824	38.6	7.62864
TB163	PI 535246	-14.9725	NA	-73.014
TB164	PI 535247	-17.8191	48.6	-85.1187
TB165	PI 535248	-19.875	NA	-95.9214
TB166	PI 535249	-11.1769	39.6	-76.7499
TB167	PI 535250	-13.5491	42.6	-76.7339
TB168	PI 535251	-6.74877	NA	-25.2734
TB169	PI 535252	-12.6002	NA	-92.8351
TB170	PI 535253	-5.79988	36.6	-24.1977
TB171	PI 535254	-13.0747	47.6	-43.815
TB172	PI 535255	-10.5443	47.6	-34.7516
TB173	PI 535256	-14.6562	47.6	-71.3554
TB174	PI 535257	-15.9213	36.6	-81.4607
TB175	PI 535258	-11.0188	36.6	-46.1671
TB176	PI 535259	-16.8702	46.6	-67.0859
TB177	PI 535260	-13.0747	36.6	-59.9603
TB178	PI 535261	-11.3351	52.6	-34.7696
TB179	PI 535262	-5.79988	37.6	-23.9192
TB180	PI 535263	-11.4932	43.6	-35.7999
TB181	PI 535264	-21.7728	NA	-107.249
TB182	PI 535265	-7.22321	47.6	-33.0898
TB183	PI 535266	-9.43728	46.6	-46.7566
TB184	PI 535267	-11.3351	NA	-101
TB185	PI 535268	-14.498	47.6	-74.4393
TB186	PI 535269	-18.9262	46.6	-86.7931
TB187	PI 535270	-14.3399	47.6	-59.7344
TB189	PI 535383	-17.3447	NA	-93.4442
TB190	PI 638908	2.10751	36.6	15.8334
TB191	PI 638911	-19.5587	NA	-95.7913
TB192	PI 638912	-16.5539	NA	-96.2244
TB193	PI 640947	-14.1465	NA	NA
TB194	PI 640950	-15.5699	52.6	-150.909
TB195	PI 640952	-19.8398	NA	-184.486
TB196	PI 640955	-14.7791	52.6	-157.14
TB197	PI 640960	-23.9517	NA	-179.592
TB198	PI 640991	-6.87173	46.6	-143.807
TB199	PI 640993	0.403072	38.6	-136.745
TB200	PI 640995	-19.5235	NA	NA
TB202	PI 642140	-9.56024	NA	-129.776
TB203	PI 653241	-6.23914	52.6	-127.542
TB204	PI 653249	-4.18321	37.6	-109
TB205	PI 653251	-1.17841	43.6	-105.57
TB206	PI 653252	-4.18321	42.6	-126.565
CK1	Sacation Brown	13.7727	40.2	135.175
CK2	Sacation White	29.7011	33.2	170.705
CK3	Blue Speckled	19.1811	41.6	98.9439
CK4	Black tepary	-2.94722	44.4	-45.9353
