# Supplementary material for: Genotype-by-sequencing–enabled genome-wide association studies reveal genetic architecture of biomass and nitrogen modulation in tepary bean (Phaseolus acutifolius)
Source: G3 (Bethesda). 2026 May 5;16(7):jkag119. doi: 10.1093/g3journal/jkag119 (PMC13334183; doi:10.1093/g3journal/jkag119)
Supplement: jkag119_Supplementary_Data [file jkag119_supplementary_data.zip › Supplemental_Table_3_G3-2026-406764.xlsx]

## Sheet: Sheet1
Taxa	USDA_Accession	Alanine	Allantoin BLUE	Arginine	Asparagine	Aspartic acid	GABA	Glutamic acid	Glutamine	Glycine BLUE	Histidine	Isoleucine	Leucine BLUE	Lysine	Methionine	Phenylalanine	Proline	Serine BLUE	Threonine	Tyrosine	Valine
CK1	Sacation Brown	1.48416	2.89255	-1.38671	1.64444	-2.54112	-0.0844269	-2.55493	1.51155	1.54371	-0.0507047	0.013677	0.636801	-0.0124814	-0.031202	-0.0959693	0.0517002	12.0399	0.657897	0.0211616	0.220867
CK2	Sacation White	2.75903	3.39577	-1.45176	-0.302886	-1.28295	1.27947	-0.289462	0.237358	1.37996	-0.169375	-0.0374975	0.523822	-0.0400813	-0.0234156	-0.280772	0.0546521	11.11	0.0825474	-0.0490198	-0.309769
CK3	Blue Speckled	-0.530816	3.56442	5.08873	1.97866	-0.590344	-1.26628	-2.52167	0.655248	1.39882	-0.218256	-0.0333092	0.546413	-0.0580621	-0.0465519	-0.310939	-0.120073	10.061	0.0158722	-0.0330126	-0.39421
CK4	Black tepary	2.32572	3.73393	1.22211	-1.20883	-2.00326	-1.19736	0.947395	0.76228	1.55391	-0.174361	-0.0173102	0.583047	-0.0335694	-0.0455446	-0.373485	-0.0740671	10.915	0.457013	-0.02388	0.0480785
TB10	PI 312122	-4.78728	1.6021	1.03464	0.841507	0.0986371	-2.94522	3.18377	0.428787	1.59969	-0.090241	0.0551732	0.828283	-0.0109235	0.0598632	-0.429657	0.00916123	10.4983	0.525194	-0.00926994	0.0152375
TB100	W6 38693	0.365497	3.06426	0.107784	-0.214687	-1.15453	-0.71633	-4.25428	0.452395	2.02642	-0.244507	0.00351373	0.649586	-0.00537473	-0.0386702	-0.207795	0.0909286	13.0065	0.333893	0.0426507	0.602271
TB101	W6 38694	-0.136301	5.44486	1.52415	1.86347	-1.76107	0.853866	-5.01567	0.0451667	2.93465	-0.244275	0.000182701	0.450119	-0.00839773	-0.0374052	-0.218696	0.00401338	14.5014	0.16901	0.0173666	0.274896
TB103	W6 38696	3.5858	3.74128	-0.35926	0.447871	-1.41351	1.57984	-3.36653	0.0570818	2.142	-0.26208	0.00729767	0.597673	0.0091091	-0.0282109	-0.186355	-0.0248316	13.16	0.339124	0.0708504	0.408788
TB104	W6 38698	1.20427	18.8946	2.48231	0.412897	-1.44993	-0.733181	-4.15309	-0.560827	1.24814	-0.244815	-0.0143636	0.323027	-0.00471798	-0.0215274	-0.277508	0.0186585	5.76561	-0.167032	-0.0433692	-0.249412
TB105	W6 38710	0.260965	4.35785	-0.478191	1.52953	-1.88334	0.477815	-3.3151	0.393078	1.72108	0.234044	-0.00781535	0.355534	-0.0226103	-0.0571912	-0.284945	0.0906596	9.38072	0.332877	-0.011681	1.39619
TB106	W6 38712	-1.13534	8.01014	4.58146	-1.2227	-0.839777	-1.06026	-2.87716	-0.0137604	1.41816	-0.2426	-0.00880873	0.521226	-0.0170955	-0.00704275	-0.0583585	-0.056752	13.1452	0.0691523	0.0513899	0.0582812
TB107	W6 38731	-0.101975	3.54121	0.815272	0.0372729	-0.933883	-1.90608	1.50913	-0.108231	1.58352	-0.0453404	-0.00916138	0.370954	-0.0161483	0.0230636	-0.0818713	0.043927	11.5637	0.0576309	0.0297599	-0.0739696
TB108	W6 38732	-0.161574	0.445358	-1.57412	-0.21723	-1.18563	2.9491	-3.18042	0.314823	2.52623	-0.0514703	0.00249225	0.443174	-0.0162646	-0.0196575	-0.0329577	0.111436	12.556	0.013945	0.00758999	0.232858
TB109	W6 38766	3.80603	0.785238	-1.01349	-1.11034	-0.749966	5.80338	-3.31809	-0.184211	1.72864	-0.231908	0.00219882	0.591748	0.0130194	-0.0028907	0.352275	0.00120015	10.4519	0.123478	0.0350213	0.0496308
TB11	PI 312197	-8.09685	2.5791	4.218	-2.10985	0.0980595	0.986283	0.29493	0.353549	1.5587	0.677338	-0.0109158	0.62929	0.0110454	0.0428379	-0.124119	-0.00288683	11.645	0.187825	-0.0309345	-0.553607
TB110	W6 38767	1.67467	1.97628	-0.482763	0.0936826	-0.0216258	1.58088	-0.0678516	-0.198065	1.4641	-0.26208	-0.000853426	0.477392	0.00683596	-0.00200666	0.358719	-0.027604	11.1558	0.0444241	0.0123906	0.0328238
TB111	W6 38845	0.871602	0.277296	-1.57098	-1.13769	-0.344131	2.81577	-2.13461	-0.211608	1.58638	-0.235443	-0.00285761	0.483488	-0.00957623	-0.0183046	-0.026195	0.121824	11.9783	0.0376613	0.0309178	0.0262082
TB112	W6 38849	1.1891	1.29366	-1.3905	1.04998	0.129007	1.11899	-1.45669	0.427911	1.47499	0.0958063	0.000607996	0.558642	-0.0158326	-0.00440548	0.0974543	-0.0041855	9.38498	0.330142	0.0246627	0.314653
TB113	W6 38850	3.66375	1.69794	-1.33598	-0.661403	-0.50455	2.33582	-1.02806	-0.0454189	1.70991	-0.101841	0.00186059	0.559328	-0.0064083	0.0152744	0.224815	-0.0449623	12.8295	0.222966	0.00123062	0.179725
TB115	W6 38852	0.041819	4.99882	-1.78694	0.205201	-0.756911	0.696651	0.0780745	0.293972	1.73821	-0.0808816	-0.00905891	0.411565	-0.015273	0.0235712	0.0843869	0.0135388	11.3186	0.134409	0.00649761	0.10468
TB116	W6 38853	-0.281099	0.303951	-1.26651	-0.284248	-0.945013	1.89088	0.359997	0.290727	1.93628	1.28535	-0.00240772	0.495473	0.0100763	0.0246895	-0.0764532	0.0379336	10.1842	0.177262	-0.0182181	0.239614
TB117	W6 38890	-2.15462	11.9847	4.2383	1.18721	-1.79627	-0.819614	-4.62154	-0.240487	1.43195	-0.0197176	-0.0123868	0.391582	-0.0335686	-0.0400943	-0.150837	0.0544362	9.72404	0.047237	-0.00183113	-0.390292
TB118	W6 61431	1.73757	1.07157	-1.61301	-1.3995	-0.909892	2.58392	3.05747	-0.142399	1.10897	-0.0856248	-0.00859956	0.4228	-0.0123119	-0.00621381	-0.0725969	0.0408137	9.95349	-0.161061	-0.0170401	-0.0826014
TB119	PI 197032	0.269337	0.901213	-0.427557	-0.508163	-1.02951	0.0423322	3.49881	0.10449	1.79435	-0.0756247	7.33666e-05	0.34484	-0.0155357	0.0107332	1.01404	-0.0142633	11.493	-0.00697303	0.0309178	-0.0734201
TB12	PI 319438	-6.45627	2.40214	0.915611	3.3025	-1.07014	-2.45109	2.85459	0.232121	3.40961	-0.0841669	0.0471921	0.664048	-0.0225381	0.0137068	0.122091	0.0132387	12.7369	0.272517	-0.022841	-0.248526
TB120	PI 256424	-8.67733	4.7239	1.66496	0.756838	0.748722	0.639064	2.62303	-0.0386614	1.39856	0.0546934	-0.00705934	0.545475	-0.0216054	0.00920526	0.684894	0.0115811	9.78857	-0.293285	-0.0868711	-0.730442
TB121	PI 307805	-6.95337	2.33072	1.37865	4.6738	-0.602689	-2.82355	0.451903	0.378334	1.82384	0.19615	0.0891631	0.78241	0.0171641	0.0701727	0.119471	0.00575973	11.1518	0.612987	-0.0335133	0.535544
TB122	PI 313488	-5.37457	0.561798	-3.94504	-1.73723	0.0393155	2.88565	5.72741	0.350026	1.29309	0.00571059	0.0186085	0.762371	0.0230647	0.0456583	0.416671	0.0435535	11.7072	0.0325302	0.110858	-0.257234
TB125	PI 535202	-2.57342	4.34634	9.04234	0.615079	-0.741168	-3.55772	-3.46372	-0.198281	1.57589	0.285601	-0.0205583	0.476243	-0.0173028	-0.0204515	-0.0229741	-0.0288891	9.26297	-0.138866	-0.0298503	1.04518
TB126	PI 535204	-2.35768	4.52136	7.12568	0.59445	-1.37123	-1.03427	-5.38562	-0.04215	3.22894	-0.289179	-0.0116506	0.497548	0.0164671	0.073846	-0.30905	-0.0141503	14.1059	-0.148478	-0.067371	-0.568234
TB127	PI 535205	0.288246	2.42915	2.02703	-2.13078	-0.114893	1.01063	-4.47159	0.0189839	2.6332	0.903889	-0.00493157	0.679355	0.0148238	0.0344511	-0.109681	-0.0227096	10.1377	0.0682555	0.0963773	2.69685
TB129	PI 535209	0.765261	1.73228	-1.63029	0.0620211	-0.23169	2.07901	-2.35638	0.289617	2.04887	-0.0421438	-0.0183275	0.512918	-0.0137515	0.0187836	0.50064	-0.0207921	11.3339	-0.361467	0.28929	2.43539
TB13	PI 319439	0.206236	1.75777	-2.73692	0.466568	0.960629	1.60828	-1.799	0.180666	1.43618	0.152897	0.0170041	0.766311	-0.00212315	0.0102803	0.826849	0.00942294	11.4366	0.0901635	-0.0105895	-0.325533
TB130	PI 535210	0.845518	2.02343	-2.85205	-0.876381	0.661208	0.0611333	-0.305444	-0.0736068	2.0783	-0.159971	-0.0110631	0.573336	-0.0128757	0.0656046	0.39269	-0.0130573	13.8121	-0.410508	0.0211683	2.54997
TB131	PI 535213	1.64555	1.53705	-0.180331	0.988374	-0.140298	1.14449	-2.58426	-0.0725385	1.88279	0.0557056	-0.0189202	0.495993	-0.0135357	-0.000601496	0.611054	-0.0178972	10.5352	-0.255165	-0.0147279	1.9943
TB132	PI 535214	2.91846	1.54501	-1.78069	2.90121	-0.916573	-0.0227192	-1.83725	0.233795	1.6362	-0.161337	-0.0197567	0.48445	-0.0246249	-0.0225829	0.790328	-0.0124439	11.8295	-0.386542	-0.00644522	1.92881
TB133	PI 535215	0.841503	0.893683	-2.22064	-1.02568	0.273203	-0.370029	0.313685	0.145046	1.57327	-0.124531	-0.00693303	0.599747	-0.0031444	0.0197661	0.488954	-0.0110475	11.3838	0.0408442	0.0620308	3.15251
TB134	PI 535219	1.74187	0.329341	-2.88639	-2.15622	1.41277	0.719411	-1.95905	0.307956	1.22917	-0.0169017	-0.00320375	0.702853	0.0128379	0.0404424	0.13208	-0.00821389	12.4393	-0.526375	0.108202	2.90606
TB136	PI 535222	0.0486494	2.97553	-4.566	5.45565	0.184305	-0.291566	-1.38906	-0.284177	2.40409	0.0722897	-0.00351624	0.741584	0.105331	0.0310497	1.46933	-0.00120073	12.6154	-0.924765	-0.063779	1.94201
TB137	PI 535227	2.68453	2.90532	-4.6871	-0.919875	1.14509	-0.392464	-0.215346	0.380357	1.45428	-0.0262122	-0.00996809	0.584918	0.0145271	-0.00474435	-0.169083	-0.0118516	13.2777	-0.924765	0.0461075	2.1833
TB138	PI 535231	1.09149	3.92067	-1.21298	0.719289	0.0269609	-0.710217	-3.38039	0.84965	1.41489	-0.192342	-0.00179565	0.606891	-0.00216854	-0.0396521	-0.274466	-0.0129123	14.5714	-0.19095	-0.00226967	-0.123155
TB139	PI 535233	5.21604	4.83122	-1.14844	-1.73788	-0.119636	-1.03532	-0.396072	-0.0427414	1.30964	-0.206692	0.00146441	0.752627	0.00331368	-0.011415	-0.463853	-0.00662961	12.015	0.107568	0.0315561	-0.354563
TB14	PI 319440	0.663823	2.19926	0.055529	-2.89734	0.914235	3.13962	0.10367	-0.216305	0.970087	0.0626783	0.000124381	0.60087	0.013032	-0.024369	0.205112	0.0043275	8.15981	0.19515	-0.0317155	-0.769856
TB140	PI 638913	-2.53013	1.5873	1.31251	-1.04284	2.44917	-2.58065	1.30028	0.451049	1.04935	0.0832014	0.00172428	0.57349	-0.00418911	-0.0460314	-0.252042	-0.0488133	9.80859	-0.0381115	-0.00620991	-0.0666855
TB141	PI 640986	-1.28886	2.8067	-1.76813	0.238986	0.371681	-4.18595	2.92846	0.250007	1.72667	-0.181305	0.0217358	0.779873	-0.0166443	0.0170147	1.2715	0.00779669	13.7368	0.0269004	0.0210158	0.0227439
TB142	PI 640987	-2.37742	5.17594	3.92458	2.65099	-0.733219	-4.61568	0.760284	0.0356668	2.08915	-0.0741405	0.00827536	0.486343	-0.0113416	0.00569613	0.366954	-0.0556138	12.0664	0.144097	-0.0408104	-0.155027
TB143	PI 640989	0.247291	2.17003	-1.40662	2.30278	0.520363	-3.24019	2.27038	0.0887644	1.60322	-0.18535	-0.00207754	0.552209	-0.0111239	0.0364172	0.585781	-0.042589	13.551	0.0558189	0.0181293	-0.127952
TB144	PI 640990	1.93358	1.0043	-2.52835	-1.51866	-0.00126102	-1.29452	3.94371	-0.250363	1.49582	0.827027	0.000241502	0.682385	0.00937144	0.135752	-0.174796	0.0376116	12.4664	-0.183092	0.0407481	0.0105536
TB146	PI 653239	-3.35264	3.64385	10.5932	0.752542	-0.715412	-2.05242	-4.18512	-0.269781	1.74462	-0.120443	-0.00104433	0.519524	0.0442485	-0.0285037	0.498896	-0.0570195	9.08233	-0.0236906	-0.0934336	-0.250567
TB147	PI 702622	-1.21397	11.7499	0.132318	2.22231	0.706329	0.683013	-4.40008	-0.407194	0.508004	-0.0371486	-0.010906	0.486242	0.0494993	-0.011851	-0.256589	0.0703213	5.31053	-0.269345	-0.0146615	-0.397921
TB15	PI 319442	-1.26899	2.09544	2.90469	-0.00828873	0.79565	-1.45816	1.67439	-0.377873	1.16042	-0.141845	-0.0194169	0.546364	-0.0129761	-0.0320965	0.391205	-0.00206641	8.81146	-0.0504636	-0.0753372	-0.756748
TB150	PI 440810	-0.0341662	2.29768	2.4463	-0.801476	-0.157572	-0.291383	-1.57957	-0.0695749	1.72282	-0.0924926	-0.0192725	0.632582	0.00767727	-0.00703359	0.564289	-0.00106985	11.6354	-0.0671971	0.146652	-0.382842
TB151	PI 440811	2.10909	0.325733	-4.02687	-1.74586	-0.259567	7.39263	-1.075	-0.064653	2.13698	0.0321616	-0.0201734	0.520926	0.00622217	0.0771077	0.30067	-0.0104652	13.0672	0.0228723	0.0923799	-0.277609
TB152	PI 477040	2.58562	0.636042	-3.43209	-0.981263	0.333737	2.26088	1.37404	0.442975	2.05109	-0.00486934	0.00592111	0.579602	0.00734467	0.0128787	0.367622	-0.0153678	9.33201	-0.0298974	0.0199763	-0.260627
TB153	PI 535236	2.60576	0.773445	-3.10256	-1.67604	1.46882	1.34317	0.435062	0.107501	1.45183	-0.137376	0.00611369	0.723222	0.0306034	0.0538523	-0.115925	-0.01406	11.8046	-0.21929	-0.00274847	-0.201776
TB154	PI 535237	4.03448	10.5799	0.501926	-1.51246	-0.419105	2.03102	-2.15662	-0.680376	1.56147	-0.228676	-0.0165619	0.522878	0.0273558	-0.0215015	0.926228	-0.0216376	7.94113	-0.502664	-0.0111028	-0.808435
TB155	PI 535238	4.71142	0.406298	-3.95839	-2.48886	1.46231	3.057	0.898274	-0.314179	1.22052	-0.0337749	0.0019908	0.826826	0.0606727	0.035054	0.0961671	-0.00107905	10.2315	-0.292578	0.0710498	-0.429609
TB156	PI 535239	1.50107	1.31092	-3.2105	-0.917895	1.44547	2.46563	1.79061	-0.338178	1.61507	-0.359196	0.00869312	0.6865	0.0466913	0.0338241	0.604084	-0.0469537	12.0068	-0.203365	-0.0130886	-0.406743
TB157	PI 535240	2.6623	3.35508	-0.690381	-0.160719	0.187728	1.52763	0.281316	-0.265724	1.80342	-0.194045	-0.0144348	0.573411	0.0294803	-0.00500763	-0.214201	-0.0470364	12.3449	-0.471397	-0.0301611	-0.597661
TB158	PI 535241	2.02507	7.27969	1.18459	-1.09218	-0.0314558	0.955886	-1.06257	-0.347679	1.71299	-0.149483	-0.0192799	0.525086	0.0109643	-0.00674262	-0.396325	-0.0169646	9.72923	-0.442358	-0.0204891	-0.674253
TB159	PI 535242	3.35876	0.305064	-3.8269	-0.79498	1.98917	-0.209544	1.56856	-0.065036	1.3134	-0.17404	-0.00224606	0.624359	0.0354732	0.0437632	-0.548399	-0.00845039	11.575	0.148973	0.00325821	-0.346823
TB16	PI 319443	-1.49085	1.64918	5.97819	-1.62885	-0.360275	-2.46397	-1.44327	0.194909	0.903457	-0.0227686	-0.0169284	0.614406	-0.00908395	-0.0411587	-0.39709	0.0246646	8.59936	0.146531	-0.00653652	0.815984
TB160	PI 535243	0.804039	4.16309	2.34708	-1.40193	0.527987	-3.95343	-0.0721621	0.20406	1.26772	-0.170649	-0.0121027	0.572171	0.00096297	-0.00929112	-0.513903	-0.00452604	12.735	-0.206306	-0.0422422	-0.548451
TB161	PI 535244	1.67525	0.353357	-3.19606	-0.587083	-0.0381175	1.83673	3.25687	0.628305	1.48203	-0.319359	-0.00880061	0.692973	0.001504	0.107293	0.159399	0.0105842	7.23049	0.0206148	-0.0428442	-0.0936015
TB162	PI 535245	-0.291568	2.11594	0.655432	-0.403031	-0.267683	-0.420221	-1.33499	0.597855	2.12658	0.480102	-0.00297668	0.710897	-0.016016	0.0836344	-0.348125	-0.0147686	11.6769	0.494285	-0.0247339	-0.144627
TB163	PI 535246	4.09511	4.88873	-2.73645	-1.45092	0.136562	2.77911	1.32833	0.206039	1.09013	-0.316008	-0.0156107	0.533504	-0.0130924	0.0790366	0.0477833	-0.00802096	6.42971	-0.219795	-0.0633902	-0.435622
TB164	PI 535247	6.2679	0.500208	-2.6699	-1.32908	-0.0922284	3.54163	1.28477	-0.119252	1.06902	-0.312012	-0.0178225	0.486467	0.00301655	0.109536	-0.399758	0.0185074	8.0642	-0.235617	-0.0412129	-0.480731
TB165	PI 535248	-2.83239	13.3705	5.73784	1.76534	-0.0822526	-2.47604	-3.74586	-0.457753	0.647136	-0.245249	-0.0114966	0.4148	0.0162814	0.0445964	-0.684966	0.0466044	5.00583	-0.181251	-0.101485	-0.635015
TB166	PI 535249	3.74191	0.240577	-3.3587	-1.93773	0.397941	3.934	2.25191	-0.0282878	1.03092	-0.220795	-0.00885943	0.547606	0.0206951	0.100225	-0.194723	-0.0185389	10.5323	-0.121786	-0.0479834	-0.29793
TB167	PI 535250	0.60631	0.416281	-3.53401	-1.5693	1.70117	4.16117	2.32102	-0.00894078	0.901169	-0.3085	-0.00261164	0.680061	0.0156347	0.0975838	-0.248698	-0.0255044	9.24703	0.0315652	-0.0499039	-0.0907402
TB168	PI 535251	4.69892	2.78382	-1.14283	-1.75148	-0.520687	3.92061	0.781727	-0.478127	1.19953	-0.0766373	-0.00908654	0.638717	0.0176635	0.0472901	-0.378246	0.0144218	8.31807	-0.152367	-0.0599779	-0.45259
TB169	PI 535252	4.60862	1.09457	-2.38866	-2.14107	-0.0384592	2.06532	3.66168	-0.33218	1.33831	-0.142172	-0.00511861	0.599219	0.0333327	0.0484867	-0.344299	0.00713669	9.07173	-0.147708	-0.00559316	-0.422987
TB17	PI 319444	-1.3776	3.95783	3.54946	-0.089627	0.104874	0.499886	-1.4892	-0.0484551	1.5521	0.875566	-0.0142871	0.64127	-0.00815285	-0.0340061	-0.602873	0.00414533	6.79674	0.0657371	-0.0997654	-0.580332
TB170	PI 535253	1.48041	0.691664	-2.80565	-1.53688	0.73774	3.36386	1.12906	-0.134474	1.1243	-0.120248	-0.00645017	0.605116	0.0337123	0.0175762	-0.23375	0.0438246	9.40124	-0.0180651	-0.0193798	-0.353427
TB171	PI 535254	3.3497	0.483676	-3.55914	-1.84082	0.765489	6.45224	0.140268	-0.364573	1.3181	0.33738	-0.00523799	0.590854	0.0315957	0.000158406	-0.191057	0.00263516	8.69193	-0.0141036	-0.0225349	-0.409434
TB172	PI 535255	1.14895	1.01339	-3.07714	-1.79167	1.71131	4.78831	1.95488	-0.398746	1.04581	-0.0381062	-0.0158809	0.492955	0.01441	-0.0136267	-0.212316	-0.00965717	9.20335	-0.147232	-0.0646289	-0.482743
TB173	PI 535256	2.60822	0.587084	-3.37098	-1.60694	1.03898	3.99589	1.6557	-0.312523	1.1645	-0.133507	-0.00321171	0.651621	0.0251201	0.0290348	-0.266058	0.0279505	8.68161	-0.105855	-0.00438229	-0.430237
TB174	PI 535257	1.09657	1.33333	-2.08624	-1.0523	0.737754	2.57142	1.11517	-0.0599038	1.10194	-0.139121	-0.0100845	0.619592	0.0158786	0.00471685	-0.335988	-0.0141103	12.6609	-0.17507	-0.0971257	-0.457049
TB175	PI 535258	2.69016	0.579581	-3.40327	-2.09219	1.04975	4.5416	1.58415	-0.494435	1.22777	0.341164	0.00323327	0.655006	0.0314953	0.0144899	-0.396477	0.0272798	9.01048	-0.134654	-0.0288509	-0.384476
TB176	PI 535259	0.601879	1.05973	-3.37284	-1.5113	1.85697	2.00609	4.35038	-0.140951	1.032	-0.146623	-0.0088137	0.62852	0.0125217	0.0265078	-0.334015	0.0116016	7.64571	-0.282916	-0.0820241	-0.352379
TB177	PI 535260	0.88265	0.534998	-3.48498	-2.22714	1.36459	2.545	4.52526	-0.305669	1.27235	-0.0357007	0.0107731	0.699589	0.0276626	0.051839	-0.209782	-0.013225	10.4817	-0.192064	-0.0288509	-0.230703
TB178	PI 535261	1.18402	1.20184	-3.41961	-1.31091	1.61566	2.3545	2.82213	-0.193756	1.1644	-0.099571	0.0132237	0.763919	0.02446	0.042769	-0.252897	0.00107075	8.74651	-0.133558	-0.0466969	-0.172669
TB179	PI 535262	0.791789	4.68117	-1.17187	-0.977948	0.749514	0.757668	1.41131	-0.147525	1.15666	-0.130151	-0.000333443	0.593546	0.0133669	0.0346765	-0.134945	0.0234668	8.02112	-0.221035	-0.095646	-0.4586
TB18	PI 319445	-0.0606813	2.67081	0.60204	-1.05158	-0.460149	-2.42987	1.04721	-0.120303	1.67004	-0.0282549	-0.0178641	0.588526	-0.000553036	-0.0312902	0.0463707	0.0115879	17.506	-0.241194	-0.106344	-0.591708
TB180	PI 535263	0.871096	0.62637	-3.44261	-1.47627	1.74309	2.16607	3.43335	-0.182312	1.10212	-0.127441	0.00606807	0.643948	0.010336	0.0225141	-0.0418658	0.0193349	8.08854	-0.189696	-0.0472567	-0.227533
TB181	PI 535264	3.80922	0.575615	-3.48948	-2.41499	-0.289315	4.15426	4.08831	-0.749526	1.37682	-0.102769	0.0168274	0.71886	0.050139	0.0404447	-0.200419	0.0579223	9.28045	-0.390159	0.00417619	-0.435841
TB182	PI 535265	1.79704	7.52688	-1.06365	-1.64986	-0.253928	-0.157044	2.76582	-0.420225	1.23106	-0.165384	-0.00776966	0.480301	0.00412667	-0.0131773	-0.407545	0.0244983	9.90502	-0.288036	-0.0596314	-0.576413
TB183	PI 535266	0.681784	0.378931	-3.38697	-2.19514	2.57827	2.13834	1.26389	-0.179759	1.05383	-0.111089	0.0177429	0.782015	0.0349372	0.0555611	-0.233163	0.00651627	10.0419	-0.0811237	-0.0112122	-0.0821257
TB184	PI 535267	2.32485	0.6628	-3.55043	-1.33928	0.899826	2.43005	4.1217	-0.313537	1.14566	-0.12121	0.00650031	0.649059	0.0132101	0.0386105	-0.0848032	0.0132777	8.6783	-0.203947	-0.0170833	-0.270431
TB185	PI 535268	1.95427	0.827068	-3.23579	-1.83142	1.24351	4.61613	-0.402768	-0.12492	1.42199	0.00262974	0.0267484	0.963703	0.0437582	0.0225634	-0.133431	0.0120427	8.53587	-0.0711507	0.0329485	-0.0471581
TB186	PI 535269	1.3497	0.957447	-3.41817	-0.983598	1.80874	0.524707	4.71306	-0.260517	1.06151	-0.0987908	0.0194211	0.801862	0.0186831	0.013629	0.145137	-0.00619409	8.31271	-0.237781	-0.0245461	-0.271546
TB187	PI 535270	2.88667	2.37691	-2.39513	-1.96724	0.565936	1.06863	2.70638	-0.495995	1.25706	-0.0309193	0.0107513	0.699332	0.0205101	0.0357706	1.16746	-0.00377565	10.3464	-0.147669	0.0292549	-0.425004
TB189	PI 535383	1.09901	4.55046	0.246185	-2.13627	0.317242	0.191901	-0.608246	-0.522	1.20622	0.473767	-0.00299917	0.536718	0.0219777	-0.073421	-0.305253	0.061977	11.6771	-0.310535	-0.0401227	-0.515941
TB19	PI 319446	-1.49864	2.11385	4.62074	-2.07169	0.340233	-0.847914	-2.89197	0.0315109	1.59758	0.428944	-0.014228	0.66429	0.00139313	0.0665826	-0.521856	0.00723981	11.1586	0.436988	-0.0204862	-0.476155
TB190	PI 638908	1.42458	1.24549	-2.25126	-1.28277	2.38903	1.33525	0.379996	-0.134132	0.920786	-0.0417981	-0.00520112	0.609006	-0.0138305	-0.025075	-0.00219033	0.0243712	8.22498	-0.200619	-0.0392654	-0.374052
TB191	PI 638911	-0.262734	7.98749	-1.12514	0.171172	1.6826	0.516522	0.288642	-0.316931	0.693962	-0.0382327	-0.00868402	0.583189	-0.0122847	-0.0158417	-0.517393	-0.00330807	7.87399	-0.23959	-0.0631186	-0.637501
TB192	PI 638912	-3.82616	10.8221	4.10019	3.52945	1.73861	-4.05023	-1.17783	-0.661242	0.557348	0.192497	0.00801786	0.475	-0.0112952	-0.0471697	0.457912	-0.0314774	6.31941	-0.29243	-0.00630077	-0.666143
TB193	PI 640947	1.81972	0.2228	-2.3126	-1.92996	-0.644002	-1.42213	5.47273	0.138627	2.3621	-0.18892	0.0112662	0.522024	-0.0163127	0.0208592	0.441591	-0.00508821	13.0169	0.125532	0.0718462	-0.0399179
TB194	PI 640950	-2.83421	13.6805	2.05566	-0.34265	-1.63759	-4.6642	-1.46354	0.114216	2.53111	0.0876206	-0.00486887	0.350173	-0.0332597	0.0460054	0.292405	-0.0110249	16.1965	0.126862	-0.0494384	-0.270659
TB195	PI 640952	0.670794	7.23357	-2.09805	-0.410607	-1.1756	-1.5701	3.58064	-0.281793	2.36091	-0.112114	-0.00789941	0.37916	-0.0105082	0.0734818	0.405585	-0.0186113	15.1776	-0.11158	0.00222582	-0.328435
TB197	PI 640960	1.5698	6.24811	-1.18368	-1.11966	0.713176	-2.05405	1.24245	-0.0582453	1.21378	-0.0943041	0.00579383	0.387602	-0.00430992	-0.0588218	-0.0975052	-0.0325894	13.4522	-0.202944	-0.0708843	-0.319797
TB198	PI 640991	-0.600042	9.30828	2.2163	3.36255	-0.584788	-2.70214	-0.698503	-0.28293	2.20343	-0.0843142	-0.00914745	0.39201	-0.00110501	0.0560938	-0.273753	-0.0581457	11.1219	-0.139127	-0.00885218	-0.439154
TB199	PI 640993	-0.954231	2.11606	-1.84345	-0.0325575	0.448003	-3.38469	5.13679	0.0468342	1.95654	-0.130596	0.0143911	0.606256	-0.00530325	0.0533337	1.68849	-0.0200284	12.0113	-0.152113	0.0152424	-0.112909
TB201	PI 640996	-1.62071	0.918885	-0.96978	0.65663	1.0657	-3.99172	8.05251	-0.522617	1.74462	-0.278713	0.00833323	0.630424	0.00202828	0.0245851	0.200354	-0.034658	12.2826	-0.173297	0.0706278	-0.177708
TB202	PI 642140	1.67619	4.36292	0.896213	0.0304947	-0.743016	-2.26204	-0.672905	-0.0152514	1.50911	-0.0334844	0.0114435	0.682447	-0.0184416	-0.00985379	1.03681	-0.052924	15.206	-0.0443748	0.0160791	-0.0183307
TB203	PI 653241	0.866902	0.440529	-1.9776	-0.937534	1.0137	2.92997	3.90552	-0.423383	1.45002	-0.133797	0.00264076	0.562885	0.0068915	0.0498432	0.0620035	-0.0416361	9.33426	-0.0425637	-0.0462492	-0.255611
TB204	PI 653249	2.80179	7.23755	1.77222	-0.462387	-1.74483	4.13205	1.13494	-0.595408	0.813558	-0.110327	-0.00889649	0.466637	0.0277593	-0.014618	0.124661	-0.0473866	5.93209	-0.245271	0.258745	-0.567219
TB205	PI 653251	-1.24565	2.99802	1.62699	-0.22314	2.32519	-0.284316	-0.791575	-0.0681869	0.889834	-0.150741	-0.00544567	0.460565	0.0018447	0.0106158	-0.0415668	-0.0381825	8.41964	-0.139545	-0.0486617	-0.309724
TB206	PI 653252	0.00925822	0.984683	-1.74169	0.355541	1.64674	1.50258	2.45036	-0.0122376	0.972243	-0.113889	-0.00593392	0.430014	0.0053333	0.0028036	-0.349673	-0.0245445	8.14386	-0.0710098	-0.0329744	-0.255868
TB21	PI 321637	0.812937	4.61692	2.29158	0.818477	-0.502065	-1.26962	-0.86216	-0.0661671	1.20374	-0.364838	-0.0211095	0.488838	-0.00680636	-0.0353287	-0.265185	0.00448303	10.7916	-0.159117	-0.0516047	-0.486759
TB22	PI 321638	2.55397	3.80693	-0.932168	-2.73911	-0.726677	2.86238	-1.41886	-0.00216101	1.88165	-0.147392	-0.0274722	0.478814	-0.0170337	-0.0214566	0.209877	0.00670046	13.621	-0.0636635	-0.0368288	-0.552062
TB23	PI 406633	-1.84463	4.5	0.873913	1.06529	-0.175403	-1.97368	-1.97822	0.389065	1.35465	-0.312163	-0.0221144	0.496854	-0.0114397	-0.0422751	-0.341768	0.0122989	9.95881	0.300013	-0.0546353	2.32237
TB24	PI 430219	4.20504	0.352941	-4.79124	-2.60138	-0.0363205	4.12627	4.42597	-0.590498	1.67491	-0.0643803	-0.00507372	0.698379	0.024239	-0.0367997	-0.442884	0.0106553	12.2976	-0.162886	0.0289735	-0.545641
TB25	PI 440785	-0.738281	2.27319	7.09484	0.293974	-0.954355	-2.3285	-2.46332	-0.23308	1.41213	-0.0360857	-0.00149454	0.55804	-0.0107136	-0.033339	-0.317779	0.006158	11.2728	0.0664478	-0.0845962	-0.549772
TB26	PI 440788	-0.723282	6.4932	2.73526	0.925249	-0.531813	-1.73046	-1.43777	-0.284193	1.12768	0.105988	-0.00362825	0.500625	-0.0140129	-0.0753616	-0.182209	0.000920489	12.6378	-0.167953	-0.0541021	-0.505392
TB27	PI 440790	1.03916	0.776915	-1.62105	-1.53667	-0.485684	0.471996	0.404546	0.117942	1.60277	-0.0848499	0.00287224	0.514879	-0.006738	-0.0888679	-0.097406	0.0221553	13.0738	0.0365654	0.0296496	1.66956
TB28	PI 440791	2.78783	3.16007	-2.48184	-2.40314	-0.0477708	0.912907	0.201549	-0.191309	1.88894	-0.130971	0.00430244	0.779729	0.0204118	-0.0611335	-0.295543	0.0202467	13.806	0.165893	0.0841295	-0.287344
TB29	PI 440795	1.71707	1.61638	-2.05427	-0.294865	-0.00394202	0.345503	-0.582778	0.0816091	1.31107	0.112245	0.0102093	0.69054	0.00521416	-0.067652	0.00265522	0.0193249	13.7401	0.145526	0.0212896	-0.263351
TB3	PI 200902	-5.98554	0.433369	-2.64148	0.399974	-0.735405	-1.92344	5.35983	0.356419	2.83545	0.323303	0.0884506	0.964752	-0.00832992	0.0688589	0.19811	0.0231078	13.9507	0.849227	0.0722985	0.614878
TB30	PI 440798	3.93401	2.0233	-4.30402	-1.14753	-0.372852	2.88952	1.63974	-0.251187	1.53497	-0.0961974	-0.00369323	0.684049	0.00553506	-0.058312	0.059084	0.0161909	12.8031	-0.0797443	0.078449	-0.473201
TB31	PI 440799	0.368804	3.67647	-0.808466	-0.899301	-0.326654	-1.89645	-1.34457	0.290738	2.11609	-0.0250095	0.00404536	0.711345	-0.000120743	-0.0558753	-0.205165	0.00918791	16.7543	0.122048	0.0312853	-0.156768
TB32	PI 440800	-1.55928	2.3604	0.680335	-0.420218	-0.790631	-3.21248	-3.27634	0.65788	1.83023	0.494465	0.0223027	0.634606	-0.00689766	-0.0615736	-0.13688	0.0145186	14.2752	0.539618	0.0534887	3.01037
TB33	PI 440801	-1.13504	5.02179	4.2012	0.571911	-0.73805	-2.15752	-3.18579	-0.081169	2.06833	0.132118	0.00503883	0.589708	-0.00217036	-0.083205	-0.298413	0.0015832	12.7942	0.0722581	-0.0175141	-0.231938
TB34	PI 440802	-1.92989	3.43182	6.6987	-0.0330294	-0.792919	-2.79267	-4.45256	-0.0984275	2.2042	0.476569	-0.0177828	0.676544	-0.00253211	-0.0584863	-0.298089	0.00268814	12.9512	0.390838	0.0776882	-0.25381
TB35	PI 440803	-1.49609	4.12035	3.01572	0.477342	-0.38331	-2.19576	-3.79871	0.184029	1.73082	0.590162	-0.0159967	0.68419	-0.00103671	-0.0711381	-0.232214	-0.0291301	12.0548	0.517673	0.0691871	1.80308
TB36	PI 440804	-1.52811	5.86033	4.24554	0.476676	-0.586175	-2.54546	-3.81552	0.0723666	1.96132	0.0743725	0.00518908	0.591846	-0.00775378	-0.0808081	-0.466101	0.00136503	13.052	0.186189	-0.0196974	-0.27381
TB37	PI 440805	-2.01735	4.80392	3.7821	0.146148	-0.248636	-3.08206	-3.92306	0.124218	2.00171	0.591071	-0.0152982	0.708183	-0.00469725	-0.0532259	-0.543239	0.00413406	13.412	0.632458	0.0309642	0.0404863
TB38	PI 440806	-1.78535	4.59351	4.77636	1.54236	-0.872976	-2.68458	-5.12886	0.358697	1.31378	0.12029	-0.0165136	0.672459	-0.00614494	-0.0284638	-0.278606	0.00601599	13.7197	0.272002	0.0754263	-0.366494
TB39	PI 440813	1.02584	1.55039	-3.74078	2.43407	-0.765553	2.00065	-0.390874	0.109969	2.06881	-0.206315	-0.0188781	0.531027	-0.00358935	0.0163973	0.458749	-0.0119918	11.2627	-0.159466	-0.0336965	2.92745
TB4	PI 201268	-6.76284	2.61611	2.47156	-0.184831	-1.27739	0.240315	2.1322	0.2693	2.40873	0.206469	0.00897994	0.688212	-0.00782618	0.0123923	0.623472	0.000457834	13.0056	0.0847652	0.0108993	-0.427875
TB41	PI 462025	0.793145	3.06024	-2.92401	2.68309	-0.976802	-1.80747	0.886384	0.153873	3.30283	-0.10727	0.0235896	0.568448	-0.0332429	-0.0341994	0.593202	-0.0167699	16.0018	0.150904	0.0112108	-0.237377
TB42	PI 462026	-1.35052	1.6451	0.829104	2.9068	-1.04771	-1.15367	-0.560086	-0.137532	1.90994	-0.0310526	-4.95345e-05	0.67227	-0.0294171	-0.0432543	-0.0889532	0.0992814	8.91371	0.0732326	-0.0245368	0.816862
TB43	PI 477032	1.87593	1.26984	-1.2926	-0.669951	-0.396241	-1.29943	0.866366	0.0874538	2.25271	-0.0523596	0.0120522	0.649151	-0.00272389	0.00993131	0.210719	-0.00824613	14.6195	0.363554	0.113281	-0.1979
TB44	PI 477033	2.10624	0.598314	-2.8955	0.51416	-0.583679	-1.27697	3.02402	0.362261	2.9388	-0.113338	0.00595361	0.530956	-0.0232377	-0.0212157	0.157698	-0.0145117	13.2098	0.207561	0.0433099	-0.291342
TB45	PI 477034	2.24211	1.19522	-2.41883	2.75574	-0.313421	-0.528968	-0.837189	0.084252	2.12646	0.0435969	0.0045561	0.545439	-0.0198733	-0.0238783	0.111212	-0.0101246	14.1511	0.260899	0.0529066	-0.0395317
TB46	PI 477035	2.17518	2.94399	-1.64318	2.33485	-1.34321	0.39519	-2.31257	0.10727	2.51479	-0.0907381	0.0149751	0.564733	-0.0294054	-0.0348758	0.431926	-0.0130964	15.5839	0.297799	0.0241185	-0.244339
TB47	PI 477036	2.61968	1.7328	-0.988658	0.504443	-0.847942	0.910984	-0.180716	0.193705	2.36225	-0.0955512	0.00349744	0.516491	-0.0228596	-0.029941	0.293958	-0.0154504	12.0781	0.0561545	0.00644093	-0.482273
TB48	PI 477037	2.75103	1.37392	-3.23521	2.33304	-0.872694	0.300883	-2.6843	0.358341	2.1568	0.153227	0.0441156	0.903239	-0.016775	0.000278667	-0.00399198	0.021448	10.4458	0.393462	0.0898854	2.22366
TB5	PI 239056	-4.44646	6.40944	-3.75757	-0.803694	-1.15518	5.50652	1.74603	-0.0920815	2.30179	-0.15646	0.00658314	0.61302	-0.00225341	-0.0285027	0.398263	0.0185667	13.8968	0.271543	0.0142567	-0.673267
TB50	PI 477039	-0.56631	2.08376	4.62979	-0.041509	-0.000266421	-2.1814	-2.68195	0.0838102	1.73809	0.0388435	0.00662308	0.586243	-0.000911941	0.0360101	-0.0400402	-0.0182154	11.596	0.127492	0.0230105	-0.207593
TB52	PI 502216	1.80035	1.12335	-3.17685	1.58633	-0.00306759	-0.804986	-1.68019	0.507526	2.14031	-0.0364054	0.00644395	0.835142	-0.0189588	0.0277469	0.13793	0.00102257	13.9863	0.401231	0.130144	0.387815
TB53	PI 502217	0.771136	3.12956	0.989646	0.612742	-0.454788	-0.887552	-0.847292	0.398729	1.98368	-0.160565	-0.0097324	0.640144	-0.017278	0.0221738	0.19962	-0.0158882	9.94261	0.275261	0.104827	-0.388743
TB54	PI 527334	-2.54468	4.13947	6.88365	2.29375	-0.595022	-3.25395	-3.46145	-0.0302831	1.53031	0.0109511	-0.0218849	0.443636	-0.00822662	-0.0200182	0.568262	-0.0235222	11.6508	-0.0916606	0.0127891	-0.565355
TB55	PI 549447	1.66805	2.6383	-0.129789	-0.629377	-0.376909	1.44791	2.85436	-0.0734166	1.20336	-0.169642	-0.0039675	0.553635	0.00466035	-0.0398438	-0.339947	-0.011717	8.25597	-0.0338191	-0.0461472	-0.426471
TB56	PI 549787	1.1554	7.72158	2.74096	0.451889	-1.09224	-0.726228	1.91245	-0.284696	1.09815	-0.120454	-0.0098019	0.478649	-0.0758183	-0.0599074	-0.269506	-0.0235424	7.34488	-0.131724	-0.0553523	-0.484411
TB57	PI 638830	-1.74064	9.18712	4.5969	-0.634907	0.181392	-3.47772	-0.486753	0.0972702	0.811682	0.469233	0.00567212	0.661782	0.0325827	0.0348675	-0.548587	-0.0291291	7.8385	-0.252934	-0.0955072	-0.454611
TB58	PI 638832	-4.06509	12.4889	3.00955	12.883	-0.576265	-3.89292	-3.89804	-0.46702	0.735273	0.817185	-0.0119636	0.401074	-0.023602	-0.0356188	-0.666857	-0.00137174	4.89427	0.00298195	-0.0926135	-0.64228
TB6	PI 263590	-8.17825	5.15501	8.57137	1.7975	-0.910747	-0.620881	-3.22747	0.0149908	1.76673	0.557421	0.00588329	0.539565	-0.00689794	-0.0296583	-0.100003	-0.00900835	9.47329	-0.0283337	0.225419	-0.658081
TB60	PI 638837	0.0848962	8.48247	0.743372	-1.22547	0.95652	1.66586	-0.662314	-0.365328	0.902144	-0.0426132	-0.0205229	0.353996	-0.0210227	-0.052755	-0.500793	-0.00517239	8.02363	-0.346216	-0.0696176	-0.733108
TB62	PI 638839	0.89332	8.3181	3.17666	-1.74734	1.62245	-0.442654	-5.40796	-0.511796	0.769399	0.920333	-0.0108987	0.504236	0.00538038	-0.109381	-0.383962	-0.0126392	10.6481	-0.299472	-0.0519127	-0.549705
TB63	PI 638909	-0.226136	0.48628	-3.50706	-2.25969	2.07595	1.21789	-0.378312	-0.462088	1.11063	-0.0771249	-0.00842605	0.611476	-0.0101272	0.010585	-0.361005	0.205589	9.11958	-0.205843	-0.0285302	-0.428862
TB64	PI 638910	-0.63877	0.596125	-2.84887	-1.70062	3.22118	1.0091	0.204626	-0.375331	0.962794	0.114054	0.0260662	0.917705	0.01066	0.0211554	-0.400268	0.0385452	9.54205	0.27361	0.0760872	-0.0568203
TB65	PI 638923	-0.620909	1.47591	-0.585977	-0.518109	1.10996	-1.57797	0.561275	0.64038	1.23871	0.0179325	0.0136157	0.66121	-0.0171163	-0.0180367	-0.342417	-0.0221128	11.4377	0.169274	0.0378945	0.0133556
TB66	PI 638924	-1.20759	1.72932	-0.14708	-0.461211	0.633273	-0.714973	-1.08708	0.579159	1.45035	0.101391	0.00349034	0.566528	-0.0209466	-0.0716931	-0.383231	0.0095122	11.7245	0.448974	0.0446798	0.0437713
TB67	PI 638925	0.442004	1.22249	-0.868656	1.00358	-2.59498	0.543395	2.02936	0.64028	1.2889	0.190143	0.0167707	0.759646	0.0149917	-0.0322679	-0.345286	0.0161506	12.3369	0.276785	0.079665	0.110119
TB68	PI 638926	0.642147	-2.66454e-15	-0.0375515	0.784807	-2.59498	1.15078	2.72013	0.455358	1.49868	0.0910205	0.0125652	0.682973	-0.000550338	-0.048759	-0.321067	0.00362787	11.8151	0.242978	0.0711425	0.10177
TB7	PI 307780	-5.7052	2.83077	-1.26718	3.54206	-0.618988	-1.38882	3.65385	0.463019	1.78713	0.0941799	0.0381367	0.655543	-0.0206241	0.045079	-0.19403	0.0088739	10.4508	0.306616	-0.0140253	0.450082
TB70	PI 638928	-1.36239	2.10985	-1.09249	-1.64133	2.73093	-4.24283	4.86302	-0.26683	1.20213	0.031499	0.0198795	0.735286	0.0122834	0.00559689	-0.212975	-0.0160921	11.0048	-0.0370543	0.106412	-0.074325
TB71	PI 639201	-2.30956	1.16646	2.84358	-0.986061	2.82794	-2.25324	-0.50892	0.199007	0.947516	0.163804	0.00611947	0.548257	-0.0101137	-0.0328901	-0.12302	-0.037091	8.16118	0.0459845	0.066866	-0.168909
TB72	PI 640945	-2.89327	3.29146	-1.13027	-1.40651	2.59314	-4.14643	2.79372	0.325335	1.07687	0.218256	0.0057374	0.56804	-0.0164859	0.0337089	-0.259557	0.021976	9.9951	0.0962129	-0.000622267	-0.0980946
TB73	PI 640949	-0.25436	3.48084	-1.94217	2.54132	-0.925756	-3.23859	3.97667	0.0492419	2.3096	-0.157913	0.000380628	0.396757	-0.0259324	0.0235537	0.492374	-0.0253467	15.6975	-0.173487	-0.0187854	-0.219092
TB74	PI 640951	-2.37783	6.31822	0.191634	1.4621	-1.05929	-4.81515	4.5817	-0.0247962	2.36397	-0.141756	-0.00620385	0.321868	-0.0282432	0.00599734	0.18704	-0.00534125	14.7977	-0.186246	-0.0589391	-0.363755
TB75	PI 640953	0.149386	6.91421	-0.916775	1.45495	-0.900182	-1.79117	-0.0295022	-0.0189858	1.81249	-0.0757868	-0.0198101	0.489811	-0.0274987	0.0334275	-0.272126	0.00329436	16.1523	-0.257401	-0.0934705	-0.561252
TB76	PI 640954	-2.66728	6.62096	0.78512	1.49797	-0.301066	-4.28083	3.5173	0.0860323	1.66114	-0.138404	-0.00176855	0.372138	-0.0272306	0.00892124	0.191573	-0.0377734	13.4764	-0.145921	-0.0429635	-0.338647
TB77	PI 640956	-1.93845	7.51342	-1.43294	2.96291	-0.0810279	-3.20825	2.37908	-0.00168766	1.70699	-0.0624884	0.000127563	0.367529	-0.0135281	0.052649	-0.126297	-0.0317668	13.5041	0.0553215	-0.0361338	-0.297863
TB78	PI 640957	-1.51994	9.04393	-0.449786	-0.257878	-0.39919	-4.42776	4.74828	-0.210196	1.84116	-0.104493	-0.00519483	0.352622	-0.0251332	0.06375	0.226296	-0.0368457	14.6197	-0.198143	-0.0290708	-0.360232
TB79	PI 640985	-0.595619	9.04718	1.81362	3.45798	-1.01669	-4.73868	0.368552	-0.223881	1.59558	-0.160886	0.00168082	0.464562	-0.0197069	0.00481309	0.450313	-0.053091	13.7668	0.00316069	-0.0418092	-0.255932
TB8	PI 310801	-5.92933	1.60501	4.10309	0.273714	-0.814537	-2.85647	1.99672	0.207186	2.16809	-0.091532	0.0499836	0.723812	0.00130814	0.0469583	-0.289521	0.00392031	13.0055	0.296743	-0.0422623	-0.14251
TB80	PI 640988	-3.11188	3.65706	5.29144	2.53893	-1.09418	-5.28242	-0.853565	0.162394	2.33951	-0.0511945	0.0130938	0.637786	0.0342558	0.0098316	1.11555	-0.0495844	13.027	0.326547	-0.0629866	-0.04701
TB82	PI 642116	1.1752	4.40161	-0.972169	-0.514399	-0.270841	3.00976	-1.02698	-0.10204	1.50664	-0.236739	-0.00146519	0.540399	-0.00524378	0.0581245	0.313597	-0.0205318	11.988	-0.193846	-0.0243463	-0.367254
TB83	PI 653236	-1.70009	17.7048	0.56357	3.67493	-0.0823752	-2.00643	-0.868787	-0.557957	0.950212	-0.0243966	-0.000159614	0.306322	-0.0164509	-0.0810715	0.0682527	-0.0833153	9.51255	-0.267874	-0.108634	-0.451877
TB84	PI 653254	-0.479994	2.12191	0.209777	-0.254144	0.826944	-0.806151	-0.0995302	0.302061	1.17722	-0.0955301	0.00694396	0.485858	-0.00565788	-0.0215603	-0.0370168	-0.038003	11.6715	0.169834	-0.0115816	0.406975
TB85	PI 661751	-2.07087	1.6803	-1.81367	0.20644	1.72048	4.44347	-1.18548	-0.300889	1.3793	1.22604	0.0127026	0.584083	-0.000938913	0.0134931	0.807932	-0.0273342	9.7704	-0.248501	-0.0514447	-0.229288
TB87	PI 661753	-2.31783	0.234673	-1.59904	-1.59561	1.62307	3.81599	4.8397	-0.556726	1.00796	-0.0141163	-0.00871442	0.374235	0.0151936	0.0129905	-0.258751	0.0146079	7.02809	-0.169397	-0.0194062	-0.223532
TB88	PI 661895	-1.39069	5.47201	1.49862	0.589735	0.189402	-0.523873	-0.949714	0.187391	1.05042	-0.101582	-0.00563923	0.42304	0.00807078	-0.0469724	-0.329838	0.0128775	7.53955	0.187371	-0.0402793	-0.0501943
TB89	PI 666350	-2.02989	1.08198	1.18105	-0.66478	0.718928	0.626317	-2.59627	1.00973	0.858927	0.0577126	0.0118229	0.608585	0.0184803	-0.0473001	-0.185655	-0.0229976	9.52891	0.344675	0.04792	0.233952
TB90	PI 666351	-2.23213	11.7994	4.02214	4.74306	-0.647647	-2.50958	-2.40707	-0.412703	0.959479	-0.0300991	-0.00433561	0.35731	-0.0216951	-0.0574879	-0.0296909	-0.0534395	8.56632	0.052721	-0.0682941	-0.257174
TB91	PI 691871	-2.42772	2.79642	-0.645152	-0.856795	2.94886	5.08	-2.21798	-0.11579	0.705595	-0.00420689	-0.00627928	0.560127	0.0661275	0.0217226	-0.190431	-0.0463375	6.70973	-0.159848	0.115037	-0.230448
TB92	PI 692269	-1.94427	1.54291	5.83781	-1.10096	-0.208501	0.138534	-2.52378	0.256943	1.13764	-0.113871	0.00307218	0.484291	-0.0101337	-0.0375137	-0.189517	-0.00780748	8.18219	0.216012	-0.0157497	0.0896167
TB95	W6 32480	-1.86155	3.85014	5.02517	-0.344889	-0.860667	0.813756	-2.6541	-0.149921	1.35561	-0.0763329	-8.24936e-05	0.464248	0.0153951	-0.062137	-0.305547	0.0447855	7.75388	0.00507947	-0.0329868	-0.115996
TB96	W6 32483	-1.89239	2.79437	4.70703	0.424093	-1.68096	-2.58129	-5.24299	0.421059	2.29034	-0.245687	0.000525393	0.454172	-0.0212645	-0.0629762	-0.294155	0.136105	10.7121	0.152132	0.00168735	0.395632
TB97	W6 32484	0.0689091	3.82152	1.7114	-0.584455	-1.06705	-1.66931	-4.30412	0.136921	1.71186	-0.075354	0.000132932	0.604159	-0.00784907	-0.0419286	-0.221368	0.13418	11.1439	0.316461	0.0350689	0.274163
TB99	W6 37172	1.06893	1.15862	3.54325	4.02335	-0.643211	1.94151	-3.40359	-0.385251	1.30191	-0.240881	-0.00363786	0.515282	0.00726245	-0.0189053	-0.144717	-0.0648425	10.736	-0.0610678	0.0550319	-0.116982
