# Supplementary material for: Genotype-by-sequencing–enabled genome-wide association studies reveal genetic architecture of biomass and nitrogen modulation in tepary bean (Phaseolus acutifolius)
Source: G3 (Bethesda). 2026 May 5;16(7):jkag119. doi: 10.1093/g3journal/jkag119 (PMC13334183; doi:10.1093/g3journal/jkag119)
Supplement: jkag119_Supplementary_Data [file jkag119_supplementary_data.zip › Supplemental_Table_4_G3-2026-406764.xlsx]

## Sheet: QTL_summary
Trait	Lead_SNP	Chr	Pos_bp	Window_start_bp	Window_end_bp	P_value	FDR_q	Effect	MAF	Genes_in_window (ID (annotation))	N_genes
Biomass	S06_21574636	Chr06	21574636	21564636	21584636	9.07e-12	4.48e-07	-12.7221	0.377193	Phacu.CVR.006G117700 (Unknown gene); Phacu.CVR.006G117800 (expressed protein)	2
Biomass	S11_51429071	Chr11	51429071	51419071	51439071	1.36e-08	0.000336693	12.3685	0.447368	Phacu.CVR.011G252000 (carotenoid cleavage dioxygenase 1); Phacu.CVR.011G252100 (structural maintenance of chromosomes 2)	2
Biomass	S07_135914	Chr07	135914	125914	145914	5.06e-07	0.00832169	10.6182	0.459064	Phacu.CVR.007G000500 (Homeodomain-like superfamily protein); Phacu.CVR.007G000600 (Unknown gene); Phacu.CVR.007G000700 (hydroxyproline-rich glycoprotein family protein)	3
Days to Flower (DTF)	S03_40020268	Chr03	40020268	40010268	40030268	2.96e-10	1.46e-05	-7.29269	0.468182	Phacu.CVR.003G300600 (H-BTB1 - Bric-a-Brac, Tramtrack, Broad Complex BTB domain with H family conserved sequence, expressed)	1
Relative NUE Index	S08_49638740	Chr08	49638740	49628740	49648740	1.47e-07	0.00726811	-106.139	0.352679	Phacu.CVR.008G292100 (methyltransferase, putative, expressed); Phacu.CVR.008G292200 (expressed protein); Phacu.CVR.008G292300 (protein phosphatase 2C, putative, expressed)	3
Relative NUE Index	S02_36911867	Chr02	36911867	36901867	36921867	5.8e-07	0.0109125	158.333	0.46131	Phacu.CVR.002G277000 (ALG6, ALG8 glycosyltransferase family); Phacu.CVR.002G277100 (GDSL-like Lipase/Acylhydrolase superfamily protein); Phacu.CVR.002G277300 (Trehalose-6-phosphate synthase/phosphatase); Phacu.CVR.002G277400 (flap endonuclease, putative, expressed)	4

## Sheet: Genes_in_windows
Trait	Lead_SNP	Chr	Pos_bp	Window_start_bp	Window_end_bp	P_value	FDR_q	Effect	MAF	Gene_ID	Gene_start_bp	Gene_end_bp	Strand	Annotation
Biomass	S06_21574636	Chr06	21574636	21564636	21584636	9.07e-12	4.48e-07	-12.7221	0.377193	Phacu.CVR.006G117700	21560942	21564797	+	Unknown gene
Biomass	S06_21574636	Chr06	21574636	21564636	21584636	9.07e-12	4.48e-07	-12.7221	0.377193	Phacu.CVR.006G117800	21564300	21582120	+	expressed protein
Biomass	S11_51429071	Chr11	51429071	51419071	51439071	1.36e-08	0.000336693	12.3685	0.447368	Phacu.CVR.011G252000	51417069	51423760	-	carotenoid cleavage dioxygenase 1
Biomass	S11_51429071	Chr11	51429071	51419071	51439071	1.36e-08	0.000336693	12.3685	0.447368	Phacu.CVR.011G252100	51427887	51437905	+	structural maintenance of chromosomes 2
Biomass	S07_135914	Chr07	135914	125914	145914	5.06e-07	0.00832169	10.6182	0.459064	Phacu.CVR.007G000500	128167	131274	+	Homeodomain-like superfamily protein
Biomass	S07_135914	Chr07	135914	125914	145914	5.06e-07	0.00832169	10.6182	0.459064	Phacu.CVR.007G000600	132091	137946	-	Unknown gene
Biomass	S07_135914	Chr07	135914	125914	145914	5.06e-07	0.00832169	10.6182	0.459064	Phacu.CVR.007G000700	141099	146599	-	hydroxyproline-rich glycoprotein family protein
Days to Flower (DTF)	S03_40020268	Chr03	40020268	40010268	40030268	2.96e-10	1.46e-05	-7.29269	0.468182	Phacu.CVR.003G300600	40019590	40024616	+	H-BTB1 - Bric-a-Brac, Tramtrack, Broad Complex BTB domain with H family conserved sequence, expressed
Relative NUE Index	S08_49638740	Chr08	49638740	49628740	49648740	1.47e-07	0.00726811	-106.139	0.352679	Phacu.CVR.008G292100	49631077	49636226	+	methyltransferase, putative, expressed
Relative NUE Index	S08_49638740	Chr08	49638740	49628740	49648740	1.47e-07	0.00726811	-106.139	0.352679	Phacu.CVR.008G292200	49637447	49640129	+	expressed protein
Relative NUE Index	S08_49638740	Chr08	49638740	49628740	49648740	1.47e-07	0.00726811	-106.139	0.352679	Phacu.CVR.008G292300	49643623	49645929	-	protein phosphatase 2C, putative, expressed
Relative NUE Index	S02_36911867	Chr02	36911867	36901867	36921867	5.8e-07	0.0109125	158.333	0.46131	Phacu.CVR.002G277000	36899752	36907245	-	ALG6, ALG8 glycosyltransferase family
Relative NUE Index	S02_36911867	Chr02	36911867	36901867	36921867	5.8e-07	0.0109125	158.333	0.46131	Phacu.CVR.002G277100	36910574	36913056	-	GDSL-like Lipase/Acylhydrolase superfamily protein
Relative NUE Index	S02_36911867	Chr02	36911867	36901867	36921867	5.8e-07	0.0109125	158.333	0.46131	Phacu.CVR.002G277300	36928661	36940715	+	Trehalose-6-phosphate synthase/phosphatase
Relative NUE Index	S02_36911867	Chr02	36911867	36901867	36921867	5.8e-07	0.0109125	158.333	0.46131	Phacu.CVR.002G277400	36941755	36953295	-	flap endonuclease, putative, expressed
