# Supplementary material for: Genotype-by-sequencing–enabled genome-wide association studies reveal genetic architecture of biomass and nitrogen modulation in tepary bean (Phaseolus acutifolius)
Source: G3 (Bethesda). 2026 May 5;16(7):jkag119. doi: 10.1093/g3journal/jkag119 (PMC13334183; doi:10.1093/g3journal/jkag119)
Supplement: jkag119_Supplementary_Data [file jkag119_supplementary_data.zip › Supplemental_Table_5_G3-2026-406764.xlsx]

## Sheet: Sheet1
Amino Acid	SNP	Chr	Pos	P.value	MAF	nobs	effect	H&B.P.Value (FDR-adjusted P value)	start	end	width	strand	Name	Annotation
GABA	S04_12812877	4	12812877	1.73e-07	0.436813	182	2.37327	0.00706193	12811574	12813270	1697	+	Phacu.CVR.004G084900	syntaxin-related protein, putative, expressed
	S09_5686500	9	5686500	2.86e-07	0.471154	182	-2.4044	0.00706193	5683038	5686840	3803	+	Phacu.CVR.009G057200	Unknown gene
									5687099	5690286	3188	+	Phacu.CVR.009G057300	Chaperone DnaJ-domain superfamily protein
									5690850	5694868	4019	-	Phacu.CVR.009G057400	4-phospho-panto-thenoylcysteine synthetase
	S01_54462248	1	54462248	1.37e-06	0.453297	182	-2.33043	0.0226157	54447815	54453295	5481	+	Phacu.CVR.001G284800	PTHR24209//PTHR24209:SF7 - FAMILY NOT NAMED // PROTEIN DA1-RELATED 2
									54454279	54454866	588	+	Phacu.CVR.001G284900	peptide transporter, putative, expressed
									54455383	54455989	607	+	Phacu.CVR.001G285000	Unknown gene
									54459216	54463316	4101	+	Phacu.CVR.001G285100	Unknown gene
									54463549	54465193	1645	+	Phacu.CVR.001G285200	Unknown gene
									54467831	54471516	3686	+	Phacu.CVR.001G285300	Unknown gene
									54472169	54473614	1446	+	Phacu.CVR.001G285400	Unknown gene
Glycine	S09_7222294	9	7222294	1.36e-07	0.304945	182	0.447701	0.00672282	7215074	7222591	7518	+	Phacu.CVR.009G069700	RING/FYVE/PHD-type zinc finger family protein
	S05_32999075	5	32999075	5.65e-07	0.478022	182	-0.736126	0.0139531	32999170	33001337	2168	+	Phacu.CVR.005G172300	Zinc-binding ribosomal protein family protein
Isoleucine	S10_8617744	10	8617744	1.84e-20	0.48489	182	-0.0692051	9.08e-16	8617544	8621269	3726	+	Phacu.CVR.010G064600	Unknown gene
									8625920	8628183	2264	+	Phacu.CVR.010G064700	protein phosphatase 2c, putative, expressed
Leucine	S09_31951696	9	31951696	1.07e-08	0.425824	182	0.132092	0.000527742	31938611	31956663	18053	-	Phacu.CVR.009G246800	Protein of unknown function (DUF3414)
									31957994	31970816	12823	-	Phacu.CVR.009G246900	expressed protein
Lysine	S07_39519514	7	39519514	5.77e-10	0.468407	182	-0.0432813	2.85e-05	39519255	39520702	1448	-	Phacu.CVR.007G271100	MYB family transcription factor, putative, expressed
	S05_4183165	5	4183165	2.05e-09	0.461538	182	0.0398399	5.07e-05	4181748	4183947	2200	+	Phacu.CVR.005G040600	ATPase, putative, expressed
									4188333	4192731	4399	+	Phacu.CVR.005G040700	Unknown gene
	S10_39325025	10	39325025	5.59e-08	0.311813	182	-0.036421	0.000920785	39327899	39332133	4235	+	Phacu.CVR.010G178700	Unknown gene
	S05_4844966	5	4844966	1.22e-06	0.447802	182	-0.0161976	0.0150891	4832359	4842251	9893	-	Phacu.CVR.005G044700	nuclear-pore anchor, putative, expressed
									4844639	4846051	1413	+	Phacu.CVR.005G044800	Unknown gene
Methionine	S07_34916149	7	34916149	4.1e-07	0.462912	182	0.0626531	0.0202274	34910187	34912147	1961	+	Phacu.CVR.007G227600	40S ribosomal protein S24, putative, expressed
									34915977	34918848	2872	+	Phacu.CVR.007G227700	Unknown gene
									34923884	34926006	2123	+	Phacu.CVR.007G227800	Unknown gene
	S02_4489133	2	4489133	1.07e-06	0.406593	182	-0.0355097	0.0265007	4487663	4489739	2077	-	Phacu.CVR.002G051100	MYB family transcription factor, putative, expressed
									4497683	4503949	6267	-	Phacu.CVR.002G051200	aminotransferase domain containing protein, putative, expressed
Phenylalanine	S07_298955	7	298955	6.4e-10	0.384615	182	-0.344415	3.16e-05	289462	294338	4877	+	Phacu.CVR.007G002900	KH domain-containing protein / zinc finger (CCCH type) family protein
									298684	301837	3154	-	Phacu.CVR.007G003000	Major facilitator superfamily protein
									304533	305495	963	+	Phacu.CVR.007G003100	AP2/B3 transcription factor family protein
									306973	309817	2845	+	Phacu.CVR.007G003200	Nse4, component of Smc5/6 DNA repair complex
	S04_499324	4	499324	6.69e-07	0.450549	182	-0.391704	0.0165155	485015	489504	4490	+	Phacu.CVR.004G005300	Raffinose synthase family protein, uncharacterized glycosyltransferase, putative, expressed
									490131	492359	2229	-	Phacu.CVR.004G005400	methyl-CPG-binding domain 6
									493226	494803	1578	+	Phacu.CVR.004G005500	inorganic phosphate transporter, putative, expressed
									497632	499626	1995	-	Phacu.CVR.004G005600	methyl-CPG-binding domain 6
									504509	508457	3949	+	Phacu.CVR.004G005700	proline-rich family protein, putative, expressed
	S02_40025443	2	40025443	1.82e-06	0.391484	182	-0.244408	0.0299867	40010138	40020755	10618	+	Phacu.CVR.002G310100	CBS domain-containing protein, putative, expressed
									40020646	40026835	6190	-	Phacu.CVR.002G310200	PF03364 - Polyketide cyclase / dehydrase and lipid transport (Polyketide_cyc)
									40028105	40029790	1686	-	Phacu.CVR.002G310300	Chalcone-flavanone isomerase family protein
									40031906	40040285	8380	+	Phacu.CVR.002G310400	diacylglycerol kinase 1, putative, expressed
Proline	S07_673089	7	673089	1.9e-07	0.340659	182	-0.028792	0.00939222	657290	663496	6207	+	Phacu.CVR.007G008000	expressed protein
									664352	667907	3556	+	Phacu.CVR.007G008100	Iron-sulfur cluster assembly protein, nifU, putative, expressed
									671917	682379	10463	+	Phacu.CVR.007G008200	SAC3/GANP family protein, putative, expressed
	S05_34432618	5	34432618	1.99e-06	0.313187	182	-0.0884108	0.0491233	34419658	34423063	3406	+	Phacu.CVR.005G189500	nuclear transcription factor Y subunit, putative, expressed
									34424209	34429119	4911	+	Phacu.CVR.005G189600	PTHR12321//PTHR12321:SF55 - CPG BINDING PROTEIN // PHD FINGER PROTEIN ALFIN-LIKE 4
									34431407	34433892	2486	+	Phacu.CVR.005G189700	threonine synthase, chloroplast precursor, putative, expressed
									34435091	34437217	2127	-	Phacu.CVR.005G189800	Unknown gene
									34438013	34438367	355	+	Phacu.CVR.005G189900	Unknown gene
									34439934	34440571	638	+	Phacu.CVR.005G190000	Unknown gene
									34441427	34442693	1267	+	Phacu.CVR.005G190100	K04733 - interleukin-1 receptor-associated kinase 4 (IRAK4)
Serine	S11_253518	11	253518	4.06e-11	0.407967	182	2.60676	2e-06	230174	250447	20274	+	Phacu.CVR.011G004100	SNF2-related DNA/RNA helicase; DNA binding;ATP binding;nucleic acid binding
									251406	254201	2796	+	Phacu.CVR.011G004200	adenylate kinase, putative, expressed
									256088	258713	2626	+	Phacu.CVR.011G004300	CRINKLY4 related 4
									259449	264423	4975	-	Phacu.CVR.011G004400	Leucine-rich receptor-like protein kinase family protein
	S08_53178524	8	53178524	5.78e-08	0.464286	182	-3.60006	0.00142816	53161814	53183581	21768	+	Phacu.CVR.008G331800	K14550 - U3 small nucleolar RNA-associated protein 10 (UTP10, HEATR1)
									53187969	53192613	4645	-	Phacu.CVR.008G331900	Conserved Serine/Threonine Protein Kinase
	S07_6803695	7	6803695	1.31e-07	0.254121	182	1.84826	0.00161981	6802506	6809050	6545	+	Phacu.CVR.007G076300	BRCA1 C Terminus domain containing protein, expressed
									6811200	6815168	3969	-	Phacu.CVR.007G076400	AMP-binding domain containing protein, expressed
	S08_2857341	8	2857341	1.11e-07	0.399725	182	2.2163	0.00161981	2848692	2858518	9827	-	Phacu.CVR.008G035000	Hydroxyproline-rich glycoprotein
									2858206	2862921	4716	+	Phacu.CVR.008G035100	Histone H3
									2863466	2865181	1716	+	Phacu.CVR.008G035200	Unknown gene
									2864530	2876093	11564	+	Phacu.CVR.008G035300	Unknown gene
	S11_572732	11	572732	3.42e-07	0.353022	182	-1.88664	0.0033779	557330	579397	22068	+	Phacu.CVR.011G008500	Structural Maintenance of Chromosomes protein
									580797	583224	2428	+	Phacu.CVR.011G008600	F-box family protein, putative, expressed
Tyrosine	S04_1983581	4	1983581	5.51e-07	0.434066	182	0.0557897	0.0272234	1964188	1974657	10470	-	Phacu.CVR.004G017900	CRM family member 2
									1975616	1985969	10354	-	Phacu.CVR.004G018000	CRM family member 2
									1990271	1991334	1064	+	Phacu.CVR.004G018100	Unknown gene
Alanine	S07_1605850	Chr07	1605850	3.97e-10	0.462912	182	4.19471	1.96e-05	1597903	1603779	5877	-	Phacu.CVR.007G021600	peptidase, T1 family, putative, expressed
									1605265	1609791	4527	+	Phacu.CVR.007G021700	Tetratricopeptide repeat (TPR)-like superfamily protein
									1613976	1619209	5234	+	Phacu.CVR.007G021800	GHMP kinases ATP-binding protein, putative, expressed
	S03_21172671	Chr03	21172671	4.97e-09	0.407967	182	2.44611	0.000122723	21161362	21165665	4304	+	Phacu.CVR.003G143700	cyclin-T1-4, putative, expressed
									21170310	21172995	2686	-	Phacu.CVR.003G143800	Unknown gene
									21176938	21177729	792	+	Phacu.CVR.003G143900	Unknown gene
	S10_35169451	Chr10	35169451	1.27e-06	0.394231	182	1.74757	0.0209177	35150941	35160774	9834	+	Phacu.CVR.010G139100	tetratricopeptide repeat, putative, expressed
									35160770	35163870	3101	-	Phacu.CVR.010G139200	auxin-responsive protein, putative, expressed
									35166427	35167733	1307	-	Phacu.CVR.010G139300	Unknown gene
									35178569	35193813	15245	-	Phacu.CVR.010G139400	Dynamin-related GTPase
Allantoin	S07_36502276	Chr07	36502276	2.87e-13	0.476648	182	-5.93378	1.42e-08	36499990	36511695	11706	-	Phacu.CVR.007G243300	Sec23/Sec24 protein transport family protein
	S11_2175704	Chr11	2175704	8.54e-13	0.460165	182	-7.75544	2.11e-08	2165867	2167755	1889	-	Phacu.CVR.011G029300	chloroplast signal recognition particle component (CAO)
									2169223	2172980	3758	+	Phacu.CVR.011G029400	monocopper oxidase, putative, expressed
									2174812	2178813	4002	+	Phacu.CVR.011G029500	rho guanyl-nucleotide exchange factor 1
									2181169	2186019	4851	+	Phacu.CVR.011G029600	Calcium-binding EF-hand family protein
									2185040	2186725	1686	-	Phacu.CVR.011G029700	Unknown gene
	S07_39409388	Chr07	39409388	3.08e-11	0.472527	182	10.231	5.07e-07	39404705	39425334	20630	+	Phacu.CVR.007G269800	LETM1-like protein
	S02_16231711	Chr02	16231711	2.47e-09	0.456044	182	-3.39868	3.05e-05	16230169	16231981	1813	-	Phacu.CVR.002G121400	Unknown gene
	S11_50074723	Chr11	50074723	7.38e-09	0.414835	182	-2.93904	7.29e-05	50063589	50067831	4243	+	Phacu.CVR.011G241700	disease resistance RPP13-like protein 1, putative, expressed
									50069471	50071579	2109	+	Phacu.CVR.011G241800	NBS-LRR disease resistance protein, putative, expressed
									50071808	50072953	1146	+	Phacu.CVR.011G241900	xa1, putative, expressed
									50074585	50078007	3423	+	Phacu.CVR.011G242000	Unknown gene
									50079641	50083189	3549	+	Phacu.CVR.011G242100	Unknown gene
	S08_17450741	Chr08	17450741	1.35e-07	0.266484	182	-3.80472	0.00111417	17453431	17456762	3332	-	Phacu.CVR.008G158300	Unknown gene
	S02_33018813	Chr02	33018813	3.32e-07	0.328297	182	-2.17996	0.00234008	33003006	33009155	6150	+	Phacu.CVR.002G241400	KOG2296 - Integral membrane protein
									33009278	33010221	944	+	Phacu.CVR.002G241500	Unknown gene
									33009769	33015343	5575	+	Phacu.CVR.002G241600	riboflavin biosynthesis protein ribAB, chloroplast precursor, putative, expressed
									33018657	33019435	779	+	Phacu.CVR.002G241700	arabinogalactan protein 1
									33025512	33027251	1740	-	Phacu.CVR.002G241800	PTHR33735:SF4 - EXPRESSED PROTEIN
Asparagine	S05_33263258	Chr05	33263258	7.89e-12	0.445055	182	-2.72078	3.9e-07	33256247	33257395	1149	+	Phacu.CVR.005G175000	Core histone H2A/H2B/H3/H4 domain containing protein, putative, expressed
									33257755	33262755	5001	-	Phacu.CVR.005G175100	Unknown gene
									33262033	33266965	4933	-	Phacu.CVR.005G175200	UDP-XYL synthase 6, NAD dependent epimerase/dehydratase family domain containing protein, expressed
									33269734	33271356	1623	-	Phacu.CVR.005G175300	Unknown gene
									33272754	33274232	1479	-	Phacu.CVR.005G175400	Unknown gene
	S11_11685389	Chr11	11685389	1.87e-08	0.266484	182	-1.79421	0.000462044	11676621	11682554	5934	+	Phacu.CVR.011G114300	expressed protein
	S07_37663266	Chr07	37663266	1.67e-07	0.325549	182	1.40063	0.00275321	37662896	37666858	3963	+	Phacu.CVR.007G254500	glycosyl hydrolase family 3 protein, putative, expressed
	S02_32746992	Chr02	32746992	4.59e-06	0.446429	182	-1.67808	0.056652	32735999	32738353	2355	+	Phacu.CVR.002G238700	Protein tyrosine kinase
									32739776	32742296	2521	+	Phacu.CVR.002G238800	Protein tyrosine kinase
									32745754	32747820	2067	-	Phacu.CVR.002G238900	Alternative oxidase
Glutamic acid	S06_18676498	Chr06	18676498	4.01e-09	0.401099	182	-3.36676	0.000198099	18666268	18673232	6965	+	Phacu.CVR.006G085900	Sodium-dependent phosphate transporter, major facilitator superfamily
									18674700	18676534	1835	-	Phacu.CVR.006G086000	cytochrome P450, putative, expressed
									18683722	18684438	717	+	Phacu.CVR.006G086100	PF11493 - Thylakoid soluble phosphoprotein TSP9 (TSP9)
									18685771	18686354	584	-	Phacu.CVR.006G086200	josephin protein-related
